# Supplementary material for: Decomposition of Fomes fomentarius fruiting bodies – transition of healthy living fungus into a decayed bacteria-rich habitat is primarily driven by Arthropoda
Source: FEMS Microbiol Ecol. 2024 Mar 29;100(5):fiae044. doi: 10.1093/femsec/fiae044 (PMC11030162; doi:10.1093/femsec/fiae044)
Supplement: fiae044_Supplemental_Files [file fiae044_supplemental_files.zip]

Archive with 6 entries (6 files):
- Supp data Figure_S1.jpg
- supp data Figure_S2.jpg
- supp data Figure_S3.jpg
- Supplemental_File_1.docx
- Table_S1.xlsx
- Table_S2.xlsx
