# Supplementary material for: Decomposition of Fomes fomentarius fruiting bodies – transition of healthy living fungus into a decayed bacteria-rich habitat is primarily driven by Arthropoda
Source: FEMS Microbiol Ecol. 2024 Mar 29;100(5):fiae044. doi: 10.1093/femsec/fiae044 (PMC11030162; doi:10.1093/femsec/fiae044)
Supplement: fiae044_Supplemental_Files [file fiae044_supplemental_files.zip › Table_S1.xlsx]

## Sheet: MG_Bact_Pathways
			Healthy Living													Rotten
Energy Metabolism	Module	Name	Bacteria	Yersiniaceae	Microbacteriaceae	Xanthomonadaceae	Weeksellaceae	Sphingobacteriaceae	Pseudomonadaceae	Comamonadaceae	undefined Burkholderiales	Burkholderiaceae	Rhodanobacteraceae	Enterobacteriaceae	Number of Families	Bacteria	Burkholderiaceae	Microbacteriaceae	Sphingomonadaceae	Rhodanobacteraceae	Caulobacteraceae	Acidobacteriaceae	Sphingobacteriaceae	Bradyrhizobiaceae	Devosiaceae	Rhizobiaceae	Chitinophagaceae	Micropepsaceae	Nocardioidaceae	Alcaligenaceae	Phyllobacteriaceae	Rhodospirillaceae	Enterobacteriaceae	Weeksellaceae	Pseudomonadaceae	Mycobacteriaceae	Oxalobacteraceae	Number of Families
Methane metabolism	M00174	Methane oxidation, methanotroph, methane => formaldehyde	F	F	F	F	F	F	F	F	F	F	F	F	0	F	F	F	F	F	F	F	F	F	F	F	F	F	F	F	F	F	F	F	F	F	F	0
Methane metabolism	M00344	Formaldehyde assimilation, xylulose monophosphate pathway	F	F	F	F	F	F	F	F	F	F	F	F	0	F	F	F	F	F	F	F	F	F	F	F	F	F	F	F	F	F	F	F	F	F	F	0
Methane metabolism	M00345	Formaldehyde assimilation, ribulose monophosphate pathway	T	F	F	F	F	T	F	F	F	F	F	F	1	T	F	F	F	F	F	F	T	F	F	F	F	F	F	F	F	F	F	F	F	F	F	1
Methane metabolism	M00346	Formaldehyde assimilation, serine pathway	F	F	F	F	F	F	F	F	F	F	F	F	0	F	F	F	F	F	F	F	F	F	F	F	F	F	F	F	F	F	F	F	F	F	F	0
Methane metabolism	M00356	Methanogenesis, methanol => methane	F	F	F	F	F	F	F	F	F	F	F	F	0	F	F	F	F	F	F	F	F	F	F	F	F	F	F	F	F	F	F	F	F	F	F	0
Methane metabolism	M00357	Methanogenesis, acetate => methane	F	F	F	F	F	F	F	F	F	F	F	F	0	F	F	F	F	F	F	F	F	F	F	F	F	F	F	F	F	F	F	F	F	F	F	0
Methane metabolism	M00358	Coenzyme M biosynthesis	F	F	F	F	F	F	F	F	F	F	F	F	0	F	F	F	F	F	F	F	F	F	F	F	F	F	F	F	F	F	F	F	F	F	F	0
Methane metabolism	M00378	F420 biosynthesis, archaea	T	F	T	F	F	F	F	F	F	F	F	F	1	T	F	T	T	F	F	F	F	T	F	T	F	F	T	F	T	F	F	F	F	T	F	7
Methane metabolism	M00422	Acetyl-CoA pathway, CO2 => acetyl-CoA	F	F	F	F	F	F	F	F	F	F	F	F	0	F	F	F	F	F	F	F	F	F	F	F	F	F	F	F	F	F	F	F	F	F	F	0
Methane metabolism	M00563	Methanogenesis, methylamine/dimethylamine/trimethylamine => methane	F	F	F	F	F	F	F	F	F	F	F	F	0	F	F	F	F	F	F	F	F	F	F	F	F	F	F	F	F	F	F	F	F	F	F	0
Methane metabolism	M00567	Methanogenesis, CO2 => methane	F	F	F	F	F	F	F	F	F	F	F	F	0	F	F	F	F	F	F	F	F	F	F	F	F	F	F	F	F	F	F	F	F	F	F	0
Methane metabolism	M00608	2-Oxocarboxylic acid chain extension, 2-oxoglutarate => 2-oxoadipate => 2-oxopimelate => 2-oxosuberate	F	F	F	F	F	F	F	F	F	F	F	F	0	F	F	F	F	F	F	F	F	F	F	F	F	F	F	F	F	F	F	F	F	F	F	0
Methane metabolism	M00935	Methanofuran biosynthesis	T	F	F	F	F	F	F	F	F	T	F	F	1	T	T	F	F	F	F	F	F	F	F	F	F	F	F	F	F	F	F	F	F	F	F	1
Nitrogen metabolism	M00175	Nitrogen fixation, nitrogen => ammonia	F	F	F	F	F	F	F	F	F	F	F	F	0	F	F	F	F	F	F	F	F	F	F	F	F	F	F	F	F	F	F	F	F	F	F	0
Nitrogen metabolism	M00528	Nitrification, ammonia => nitrite	F	F	F	F	F	F	F	F	F	F	F	F	0	F	F	F	F	F	F	F	F	F	F	F	F	F	F	F	F	F	F	F	F	F	F	0
Nitrogen metabolism	M00529	Denitrification, nitrate => nitrogen	F	F	F	F	F	F	F	F	F	F	F	F	0	T	F	F	F	F	F	F	F	F	F	F	F	F	F	F	F	F	F	F	F	F	F	0
Nitrogen metabolism	M00530	Dissimilatory nitrate reduction, nitrate => ammonia	T	T	F	F	F	F	F	T	F	T	F	F	3	T	T	F	F	T	F	F	F	T	F	F	F	F	F	F	F	F	F	F	F	F	F	3
Nitrogen metabolism	M00531	Assimilatory nitrate reduction, nitrate => ammonia	T	F	F	F	F	F	F	F	F	F	F	F	0	T	F	F	F	F	F	F	F	T	F	F	F	F	F	F	F	F	F	F	F	F	F	1
Nitrogen metabolism	M00804	Complete nitrification, comammox, ammonia => nitrite => nitrate	F	F	F	F	F	F	F	F	F	F	F	F	0	F	F	F	F	F	F	F	F	F	F	F	F	F	F	F	F	F	F	F	F	F	F	0
Photosynthesis	M00161	Photosystem II	F	F	F	F	F	F	F	F	F	F	F	F	0	F	F	F	F	F	F	F	F	F	F	F	F	F	F	F	F	F	F	F	F	F	F	0
Photosynthesis	M00163	Photosystem I	F	F	F	F	F	F	F	F	F	F	F	F	0	F	F	F	F	F	F	F	F	F	F	F	F	F	F	F	F	F	F	F	F	F	F	0
Photosynthesis	M00597	Anoxygenic photosystem II	T	F	F	F	F	F	F	F	F	F	F	F	0	T	F	F	F	F	F	F	F	F	F	F	F	F	F	F	F	F	F	F	F	F	F	0
Photosynthesis	M00598	Anoxygenic photosystem I	F	F	F	F	F	F	F	F	F	F	F	F	0	F	F	F	F	F	F	F	F	F	F	F	F	F	F	F	F	F	F	F	F	F	F	0
Sulfur metabolism	M00176	Assimilatory sulfate reduction, sulfate => H2S	T	T	F	F	F	F	F	F	F	F	F	F	1	T	F	F	F	F	F	F	F	F	F	F	F	F	F	F	F	F	F	F	F	T	F	1
Sulfur metabolism	M00595	Thiosulfate oxidation by SOX complex, thiosulfate => sulfate	F	F	F	F	F	F	F	F	F	F	F	F	0	F	F	F	F	F	F	F	F	F	F	F	F	F	F	F	F	F	F	F	F	F	F	0
Sulfur metabolism	M00596	Dissimilatory sulfate reduction, sulfate => H2S	F	F	F	F	F	F	F	F	F	F	F	F	0	F	F	F	F	F	F	F	F	F	F	F	F	F	F	F	F	F	F	F	F	F	F	0
