# Supplementary material for: Decomposition of Fomes fomentarius fruiting bodies – transition of healthy living fungus into a decayed bacteria-rich habitat is primarily driven by Arthropoda
Source: FEMS Microbiol Ecol. 2024 Mar 29;100(5):fiae044. doi: 10.1093/femsec/fiae044 (PMC11030162; doi:10.1093/femsec/fiae044)
Supplement: fiae044_Supplemental_Files [file fiae044_supplemental_files.zip › Table_S2.xlsx]

## Sheet: Table_S2
CAZ_target	TAX_Phylum	TAX_Class	TAX_Order	TAX_Family	Healthy_Living_Genes	Rotten_Genes	Healthy_Living_TPM	Rotten_TPM
Alpha-glucans	Arthropoda	Arachnida	Sarcoptiformes	Oppiidae	1	3	0.242	119.726
Alpha-glucans	Basidiomycota	Agaricomycetes	Polyporales	Polyporaceae	87	3	884.347	5.15
Alpha-glucans / Xyloglucans	Basidiomycota	Agaricomycetes	Polyporales	Polyporaceae	101	2	640.98	1.456
Arabinogalactans	Actinobacteria	Actinomycetia	Streptomycetales	Streptomycetaceae	0	1	0	18.961
Arabinogalactans backbone	Basidiomycota	Agaricomycetes	Polyporales	Polyporaceae	10	0	37.333	0
Beta-glucans	Actinobacteria	Actinomycetia	Micromonosporales	Micromonosporaceae	1	2	0.474	65.959
Beta-glucans	Actinobacteria	Actinomycetia	Streptomycetales	Streptomycetaceae	1	5	2.247	121.539
Beta-glucans	Arthropoda	Arachnida	Sarcoptiformes	Acaridae	0	1	0	49.524
Beta-glucans	Arthropoda	Arachnida	Sarcoptiformes	Oppiidae	2	8	0.68	219.698
Beta-glucans	Arthropoda	Insecta	Coleoptera	Chrysomelidae	0	2	0	28.166
Beta-glucans	Arthropoda	Insecta	Coleoptera	Tenebrionidae	2	5	1.954	526.338
Beta-glucans	Ascomycota	Sordariomycetes	Chaetosphaeriales	Chaetosphaeriaceae	0	1	0	50.305
Beta-glucans	Ascomycota	Sordariomycetes	Sordariales	Cephalothecaceae	0	1	0	28.523
Beta-glucans	Basidiomycota	Agaricomycetes	Polyporales	Polyporaceae	274	3	3337.79	2.763
Beta-glucans	Proteobacteria	Gammaproteobacteria	Cellvibrionales	Cellvibrionaceae	0	1	0	66.568
Branch in hemicellulose	Basidiomycota	Agaricomycetes	Polyporales	Polyporaceae	90	1	1122.66	1.913
Branch in hemicellulose / Xyloglucans	Basidiomycota	Agaricomycetes	Polyporales	Polyporaceae	18	0	75.7	0
Cello/xylobiose	Actinobacteria	Thermoleophilia	Solirubrobacterales	Solirubrobacteraceae	0	1	0	24.519
Cello/xylobiose	Basidiomycota	Agaricomycetes	Polyporales	Polyporaceae	99	0	491.003	0
Cellulose	Arthropoda	Arachnida	Sarcoptiformes	Oppiidae	1	3	1.101	84.226
Cellulose	Basidiomycota	Agaricomycetes	Polyporales	Polyporaceae	76	0	1377.27	0
Cellulose	Verrucomicrobia	undefined Verrucomicrobia	undefined Verrucomicrobia	undefined Verrucomicrobia	0	1	0	40.019
Cellulose	Zoopagomycota	Kickxellomycetes	Kickxellales	Kickxellaceae	0	2	0	67.246
Cellulose / Chitin	Actinobacteria	Actinomycetia	Micromonosporales	Micromonosporaceae	0	1	0	32.942
Chitin	Arthropoda	Arachnida	Sarcoptiformes	Pyroglyphidae	0	1	0	40.671
Chitin	Arthropoda	Insecta	Coleoptera	Cerambycidae	0	1	0	63.514
Chitin	Arthropoda	Insecta	Coleoptera	Tenebrionidae	1	13	0.816	251.262
Chitin	Basidiomycota	Agaricomycetes	Polyporales	Polyporaceae	138	0	1232.59	0
Glycoconjugates	Actinobacteria	Actinomycetia	Streptosporangiales	Streptosporangiaceae	0	1	0	59.301
Glycoconjugates	Arthropoda	Insecta	Coleoptera	Tenebrionidae	0	2	0	36.465
Glycoconjugates	Basidiomycota	Agaricomycetes	Polyporales	Polyporaceae	314	1	1709.2	0.639
Glycoconjugates	Evosea	Eumycetozoa	Physariida	Physaraceae	0	15	0	569.38
Glycoconjugates	Proteobacteria	Alphaproteobacteria	Caulobacterales	Caulobacteraceae	0	2	0	80.459
Glycoconjugates	Proteobacteria	Deltaproteobacteria	Myxococcales	Anaeromyxobacteraceae	0	1	0	23.504
Glycoconjugates	Proteobacteria	Deltaproteobacteria	Myxococcales	Archangiaceae	0	3	0	165.254
Glycoconjugates	Proteobacteria	Deltaproteobacteria	Myxococcales	Polyangiaceae	0	1	0	100.662
Mannans	Bacteroidetes	Chitinophagia	Chitinophagales	Chitinophagaceae	0	1	0	76.894
Mannans backbone	Basidiomycota	Agaricomycetes	Polyporales	Polyporaceae	12	0	63.145	0
Mannans backbone	Proteobacteria	Deltaproteobacteria	Myxococcales	undefined Myxococcales	0	2	0	82.92
Pectin	Acidobacteria	Acidobacteriia	Bryobacterales	Solibacteraceae	0	1	0	41.888
Pectin	Basidiomycota	Agaricomycetes	Polyporales	Polyporaceae	77	0	337.594	0
Pectin / Xyloglucans	Basidiomycota	Agaricomycetes	Polyporales	Polyporaceae	6	0	30.861	0
Peptidoglycan	Basidiomycota	Agaricomycetes	Polyporales	Polyporaceae	23	0	320.29	0
Unknown	Actinobacteria	Actinomycetia	Micromonosporales	Micromonosporaceae	1	4	0.613	74.988
Unknown	Actinobacteria	Actinomycetia	Streptomycetales	Streptomycetaceae	0	2	0	51.805
Unknown	Arthropoda	Arachnida	Sarcoptiformes	Oppiidae	3	8	0.627	139.679
Unknown	Arthropoda	Arachnida	Sarcoptiformes	Pyroglyphidae	0	1	0	41.092
Unknown	Arthropoda	Insecta	Coleoptera	Cerambycidae	1	9	0.613	224.608
Unknown	Arthropoda	Insecta	Coleoptera	Tenebrionidae	0	10	0	172.358
Unknown	Arthropoda	Insecta	Diptera	Tephritidae	0	1	0	69.067
Unknown	Ascomycota	Sordariomycetes	Coniochaetales	Coniochaetaceae	0	1	0	57.121
Unknown	Basidiomycota	Agaricomycetes	Polyporales	Irpicaceae	0	1	0	21.466
Unknown	Basidiomycota	Agaricomycetes	Polyporales	Polyporaceae	2119	23	22650.4	19.401
Unknown	Platyhelminthes	Trematoda	Plagiorchiida	Lecithodendriidae	6	1	27.111	0.859
Unknown	Proteobacteria	Gammaproteobacteria	Enterobacterales	Enterobacteriaceae	1	1	1.198	19.238
Xyloglucans / Branch in hemicellulose	Basidiomycota	Agaricomycetes	Polyporales	Polyporaceae	18	0	85.7	0
